# Supplementary material for: Donor embryonic stem cells displace host cells of 8-cell-stage chimeras to the extra-embryonic lineages by spatial crowding and FGF4 signalling
Source: Development. 2025 Jun 25;152(12):dev204518. doi: 10.1242/dev.204518 (PMC12273629; doi:10.1242/dev.204518)
Supplement: Table S1. — Summary statistics (mean, standard deviation, and N) and p-values from N-way ANOVA with Tukey's honestly significant difference (HSD) post hoc test are provided for each experimental condition. Statistical significance was assessed at α = 0.05. [file develop-152-204518-TableS1.xlsx]

## Sheet: Table S1
Statistics corresponding to Figure 2E-G
Group # Condition
1 10 null ES cell injected (Hi contribution)
2 10 null ES cell injected (Lo contribution)
3 noninjected
4 10 WT ES cell injected
ANOVA column descriptions
1,2 Groups Compared, Null Hypothesis H_0 is "The two groups are drawn from the same distribution?"
3 p_value, level of significance is 0.05.
4 Accept or reject H_0? If p_vale > 0.05, acceptreject. Accept = 0; Reject < 0 idicates number of stars.
Total EPI - Cell Number		Total EPI - Fraction of Total ICM
Figure 2E, Left Panel		Figure 2E, Right Panel
Summary Statistics		Summary Statistics
Group # Mean StdDev N		Group # Mean StdDev N
1 29.21 10.6770 24		1 0.83 0.1253 24
2 29.29 10.7574 17		2 0.78 0.1481 17
3 20.36 6.1161 25		3 0.59 0.0931 25
4 33.82 11.0054 34		4 0.57 0.1283 34
ANOVA		ANOVA
Group 1 Group 2 p-value # Stars		Group 1 Group 2 p-value # Stars
1 2 9.9999e-01 0		1 2 5.7113e-01 0
1 3 1.2048e-02 1		1 3 4.6247e-09 4
1 4 3.0275e-01 0		1 4 2.7858e-11 4
2 3 2.5091e-02 1		2 3 2.2292e-05 4
2 4 4.1581e-01 0		2 4 7.5564e-07 4
3 4 7.4418e-06 4		3 4 9.3742e-01 0
PrE - Cell Number		PrE - Fraction of Total ICM
Figure 2F, Left Panel		Figure 2F, Right Panel
Summary Statistics		Summary Statistics
Group # Mean StdDev N		Group # Mean StdDev N
1 7.08 5.9776 24		1 0.17 0.1253 24
2 8.24 6.6664 17		2 0.22 0.1481 17
3 14.00 3.7528 25		3 0.41 0.0931 25
4 26.32 11.3557 34		4 0.43 0.1283 34
ANOVA		ANOVA
Group 1 Group 2 p-value # Stars		Group 1 Group 2 p-value # Stars
1 2 9.6852e-01 0		1 2 5.7113e-01 0
1 3 1.6338e-02 1		1 3 4.6247e-09 4
1 4 9.9761e-14 4		1 4 2.7858e-11 4
2 3 1.0623e-01 0		2 3 2.2292e-05 4
2 4 1.0437e-10 4		2 4 7.5564e-07 4
3 4 3.9504e-07 4		3 4 9.3742e-01 0
Host EPI - Cell Number		Host EPI - Fraction of Total ICM
Figure 2G, Left Panel		Figure 2G, Right Panel
Summary Statistics		Summary Statistics
Group # Mean StdDev N		Group # Mean StdDev N
1 3.33 2.4436 24		1 0.11 0.1013 24
2 19.71 7.3380 17		2 0.55 0.1842 17
3 20.36 6.1161 25		3 0.59 0.0931 25
4 1.50 2.3517 34		4 0.03 0.0386 34
ANOVA		ANOVA
Group 1 Group 2 p-value # Stars		Group 1 Group 2 p-value # Stars
1 2 3.2760e-18 4		1 2 1.4683e-22 4
1 3 7.3765e-22 4		1 3 1.6328e-28 4
1 4 4.5492e-01 0		1 4 1.1201e-02 1
2 3 9.7003e-01 0		2 3 5.7113e-01 0
2 4 1.2430e-22 4		2 4 2.2463e-30 4
3 4 3.1111e-27 4		3 4 0.0000e+00 4
Statistics corresponding to Figure 3G-I
Group # Condition
1 15 null ES cell injected
2 10 null ES cell injected
3 noninjected
4 10 WT ES cell injected
5 15 WT ES cell injected
ANOVA column descriptions
1,2 Groups Compared, Null Hypothesis H_0 is "The two groups are drawn from the same distribution?"
3 p_value, level of significance is 0.05.
4 Accept or reject H_0? If p_vale > 0.05, acceptreject. Accept = 0; Reject < 0 idicates number of stars.
EPI - Cell Number		EPI - Fraction of Total ICM
Figure 3G, Upper Panel		Figure 3G, Lower Panel
Summary Statistics		Summary Statistics
Group # Mean StdDev N		Group # Mean StdDev N
1 70.10 22.6689 10		1 0.91 0.1507 10
2 49.80 12.7611 10		2 0.84 0.1295 10
3 13.00 4.8990 10		3 0.43 0.1132 10
4 34.25 10.3671 12		4 0.64 0.1346 12
5 53.20 11.5065 10		5 0.80 0.0944 10
ANOVA		ANOVA
Group 1 Group 2 p-value # Stars		Group 1 Group 2 p-value # Stars
1 2 1.6471e-03 2		1 2 2.1362e-01 0
1 3 2.3062e-12 4		1 3 3.5556e-11 4
1 4 1.5354e-07 4		1 4 6.6103e-06 4
1 5 7.7795e-03 2		1 5 5.5917e-02 0
2 3 2.2222e-07 4		2 3 2.7133e-09 4
2 4 1.0321e-02 1		2 4 4.7792e-04 3
2 5 5.7853e-01 0		2 5 4.8772e-01 0
3 4 6.5304e-04 3		3 4 3.1705e-04 3
3 5 3.1463e-08 4		3 5 3.1196e-08 4
4 5 2.0957e-03 2		4 5 4.0355e-03 2
PrE - Cell Number		PrE - Fraction of Total ICM
Figure 3H, Upper Panel		Figure 3H, Lower Panel
Summary Statistics		Summary Statistics
Group # Mean StdDev N		Group # Mean StdDev N
1 6.00 9.3214 10		1 0.09 0.1507 10
2 10.60 9.7548 10		2 0.16 0.1295 10
3 18.10 10.2247 10		3 0.57 0.1132 10
4 18.58 6.9473 12		4 0.36 0.1346 12
5 13.80 7.5395 10		5 0.20 0.0944 10
ANOVA		ANOVA
Group 1 Group 2 p-value # Stars		Group 1 Group 2 p-value # Stars
1 2 2.4721e-01 0		1 2 2.1362e-01 0
1 3 3.4325e-03 2		1 3 3.5556e-11 4
1 4 1.6106e-03 2		1 4 6.6103e-06 4
1 5 5.2786e-02 0		1 5 5.5917e-02 0
2 3 6.2189e-02 0		2 3 2.7133e-09 4
2 4 3.8963e-02 1		2 4 4.7792e-04 3
2 5 4.1912e-01 0		2 5 4.8772e-01 0
3 4 8.9823e-01 0		3 4 3.1705e-04 3
3 5 2.7896e-01 0		3 5 3.1196e-08 4
4 5 2.0942e-01 0		4 5 4.0355e-03 2
TE - Cell Number		TE - Fraction of Embryo
Figure 3H, Upper Panel		Figure 3H, Lower Panel
Summary Statistics		Summary Statistics
Group # Mean StdDev N		Group # Mean StdDev N
1 154.00 28.1622 10		1 0.67 0.0759 10
2 145.00 28.5385 10		2 0.71 0.0661 10
3 97.80 34.7269 10		3 0.76 0.0933 10
4 117.92 15.3057 12		4 0.69 0.0426 12
5 120.20 47.9115 10		5 0.62 0.1069 10
ANOVA		ANOVA
Group 1 Group 2 p-value # Stars		Group 1 Group 2 p-value # Stars
1 2 5.3428e-01 0		1 2 2.9875e-01 0
1 3 2.9568e-04 3		1 3 1.6885e-02 1
1 4 1.1749e-02 1		1 4 5.0255e-01 0
1 5 2.2949e-02 1		1 5 1.9511e-01 0
2 3 1.9397e-03 2		2 3 1.6027e-01 0
2 4 5.4997e-02 0		2 4 6.7513e-01 0
2 5 9.1051e-02 0		2 5 2.2206e-02 1
3 4 1.5048e-01 0		3 4 6.1995e-02 0
3 5 1.2587e-01 0		3 5 4.2605e-04 3
4 5 8.6894e-01 0		4 5 4.6122e-02 1
